# Supplementary material for: CCM1 and CCM2 variants in patients with cerebral cavernous malformation in an ethnically Chinese population in Taiwan
Source: Sci Rep. 2019 Aug 27;9:12387. doi: 10.1038/s41598-019-48448-y (PMC6712018; doi:10.1038/s41598-019-48448-y)
Supplement: Supplementary file 1 — supplement 1 [file 41598_2019_48448_MOESM1_ESM.xlsx]

## Sheet: Sheet1
Gene	Exon number in genomic reference sequences	Exon number in mRNA transcript reference sequences	Coding sequence	Forward Primer	Reverse Primer	Base pairs
CCM1	3	3		GGGAAAGGGATTCACAGCTT	GGCTCACTCCATTCTGGAAA	470
CCM1	4	4		CAGGAATTGATTTGCTTTAAATTG	CATTGTGTGAAAGGTTTTGAGG	404
CCM1	5	5	Start codon	CGACATGATTATGTGGAAATAAAA	GACAAAATAATGGGCAGAGACC	355
CCM1	6	6	V	GCTGGGCATTGCTATTGTTT	TACATCTTGAAGGGGCTTGG	472
CCM1	7	7	V	TTCCTCTTAATGCTGCCTTTT	GAATGCAAATTCTTAACTTCCTCA	285
CCM1	8	8	V	TCACTTGAATCCAGGCCTTC	GGACAACCTTATCTTCGGGTTT	456
CCM1	9	9	V	TCTGAAGGTAATATTCACAAGTGTCAT	CCACTGTACCAGGCCTTCAT	469
CCM1	10	10	V	TCATCTACCCACTGTCGTTC	TCGGGTAAGAGTTGAATGAAT	835
CCM1	11	11	V	TGCAATTTGTATGCATTGTAGTCA	TTGGAATGAGAACAGTCTTGAAA	373
CCM1	12	12	V	TCCTTTGCTCTCTGTCCTAGAAA	TTTCAGATGAACTCTCAAACATACAA	396
CCM1	13	13	V	TGAAACTGTGATTAATTGGATGA	CCACTCTTGCCACAGATCCT	277
CCM1	14	14	V	AAGCACATGAAGTTGAAGGAAA	GGGCAGGGACTTACCTGTTT	418
CCM1	15	15	V	TTCAGTACAGAAGTGCAGACAGTTT	ACTCCGCCAATTATCACAGG	383
CCM1	16	16	V	TGTAGCTTTTGCTTTTCCCATA	TTATTTAATTCCAAACCAATGTAATGT	370
CCM1	17	17	V	TTACGTTACTGAAAGCCATTTG	TTTCAATTTCAAGCATTGTGAAC	328
CCM1	18	18	V	TTCTTTAGGGGCAATCTTGA	TGTCCCCCTTCCTCTTATGT	461
CCM1	19	19	V	AATTTTTAGAAAAAGCATTCTGAACT	GCCTGGCTTTATTCCTTGGT	389
CCM1	20	20	Stop codon	ATAGGGAACTGCCCAATGTC	CATGCTCGGCCAAAAGTAAT	247
CCM2	1	1	Start codon	AGTGAGGATGAGCGACAACC	GAAAGCCCACCTGACCATT	442
CCM2	3	2	V	GGGGGCCATGGTAGTAGTTT	GGTGTTTGTGTGGCTGTGTC	383
CCM2	4	3	V	TGAAGCACTTGGTTTGTGCT	ACTGGCTCATTCCTCACAGC	273
CCM2	5	4	V	GACATCGGCCAGCACAATA	CAACACGAAGCTGCAAAAAC	369
CCM2	6	5	V	TCCTCTCAGCCTGTTTCCAT	GCAATGGCAGAGGAAGTAGC	367
CCM2	7	6	V	CCCCAGGTATCCTGGAAGC	GGAGTAACTCATGGGGAGCTG	300
CCM2	8	7	V	AATACAGCAGTGGGCTGGAC	TAGCGAGGGTGAGCTGAGAT	248
CCM2	9	8	V	ACACGGCATGGACTAGGTTT	GGCAGTGATGTCAGCAAAAT	353
CCM2	10	9	V	GTTAGTGGCTGTGGCAAGGT	TTCAAATCTCCCATCCCTGA	350
CCM2	11	10	Stop codon	CTGTCAGGGGGCTTTGAG	ACAGAGGCTAGAGCGGACAC	843
CCM3	1	1		CTGGTTCCTCTTGGGTCCTT	CCCCACCTAGAGGAGACTT	343
CCM3	2	2		TGTTTTCCCCCTGCTTTGTA	TCCCTACGTGTGTGACCTTG	338
CCM3	3	3	Start codon	GGAACTCTGTAATTTGGAAAGGAA	GCCTAACGCACCGATAAGAG	428
CCM3	4	4	V	CATGTGATTGCTACAGAATGGAA	AAATAAACTGGCAACCATCACA	223
CCM3	5	5	V	TGTAAGACGCTCCCAACAGA	GGGAAGGAAGATCCTTTGGT	307
CCM3	6	6	V	ACCTGCCTTTGACCAACATT	TCTGAAACCAAACGCCATAA	384
CCM3	7 and 8	7 and 8	V	AAAAGGCTGGCTGTTCTTGA	GGGCTTAATTTATGTGGTTTTCA	706
CCM3	9	9	Stop codon	TTTTTCTAAAATTGATTCCATTGC	CCAAGTTGTCTTGGTCTTCTGTT	673
